# Supplementary material for: Stratification of Hepatocellular Carcinoma Using N6-Methyladenosine
Source: Cancers (Basel). 2025 Jul 2;17(13):2220. doi: 10.3390/cancers17132220 (PMC12249396; doi:10.3390/cancers17132220)
Supplement: Supplementary file 1 [file cancers-17-02220-s001.zip]

Archive with 4 entries (3 files):
- cancers-3699019-supplementary/
- cancers-3699019-supplementary/Supplementary_Figures.pdf
- cancers-3699019-supplementary/Table S1.pdf
- cancers-3699019-supplementary/Table S2.xlsx
