# Supplementary material for: Stratification of Hepatocellular Carcinoma Using N6-Methyladenosine
Source: Cancers (Basel). 2025 Jul 2;17(13):2220. doi: 10.3390/cancers17132220 (PMC12249396; doi:10.3390/cancers17132220)
Supplement: Supplementary file 1 [file cancers-17-02220-s001.zip › cancers-3699019-supplementary/Table S2.xlsx]

## Sheet: Table S3
Table S3: Prognostic analysis of 1312 subtype-associated genes with a univariate Cox regression model.
id	HR	HR.95L	HR.95H	pvalue
KPNA2	1.66072	1.39699	1.97425	8.98e-09
TAF3	2.33743	1.74919	3.12351	9.45e-09
PSRC1	1.72307	1.43012	2.07602	1.05e-08
PPM1G	2.28322	1.72074	3.02956	1.06e-08
LDHA	1.88862	1.50554	2.36918	3.85e-08
MMP1	1.42404	1.25336	1.61797	5.74e-08
RUVBL1	2.1777	1.64264	2.88705	6.31e-08
SMS	1.85178	1.47752	2.32085	8.86e-08
CCNJL	1.75572	1.42634	2.16116	1.1e-07
CBX2	1.53712	1.31136	1.80175	1.13e-07
TIMM23	2.8371	1.92976	4.17104	1.14e-07
TRIP13	1.48908	1.28506	1.72549	1.18e-07
SEPHS1	2.23662	1.65644	3.02001	1.49e-07
HDAC2	1.90343	1.49579	2.42217	1.65e-07
EIF2B4	2.45833	1.75508	3.44337	1.68e-07
RRP8	2.94324	1.96416	4.41036	1.68e-07
CENPA	1.46849	1.27143	1.69608	1.73e-07
MED19	2.30602	1.68455	3.15677	1.84e-07
PSMD14	2.02359	1.55146	2.63941	1.99e-07
SLC2A1	1.40468	1.23562	1.59687	2.06e-07
LPCAT1	1.45795	1.26449	1.68101	2.1e-07
KIAA1841	2.19267	1.62894	2.95147	2.24e-07
SUV39H2	2.03408	1.5538	2.66281	2.38e-07
MEX3A	1.52303	1.2969	1.7886	2.9e-07
PLK1	1.46719	1.26694	1.69909	3.05e-07
FSD1L	2.76237	1.87124	4.0779	3.17e-07
EIF5B	2.19903	1.62559	2.97476	3.19e-07
AGFG1	1.8836	1.47642	2.40308	3.48e-07
EIF2B1	2.49418	1.75482	3.54504	3.49e-07
C18orf54	2.08993	1.5729	2.77691	3.71e-07
YBX1	1.92384	1.4937	2.47784	4.03e-07
ZSCAN20	3.38357	2.11009	5.42562	4.21e-07
NOL10	2.14545	1.59579	2.88444	4.31e-07
CDCA8	1.43975	1.24978	1.65859	4.46e-07
CLSPN	1.71202	1.38946	2.10946	4.46e-07
TRIM36	2.25369	1.64293	3.0915	4.69e-07
UBE2S	1.54695	1.30486	1.83394	5.05e-07
ETV5	1.54149	1.30193	1.82513	5.12e-07
DCUN1D5	1.87217	1.4657	2.39137	5.13e-07
OLA1	2.13704	1.58871	2.87461	5.17e-07
TCOF1	1.99967	1.52526	2.62162	5.29e-07
PDSS1	1.83545	1.44694	2.32827	5.6e-07
TTC26	2.0586	1.55154	2.73137	5.6e-07
DYNC1LI1	2.28064	1.65077	3.15085	5.75e-07
UCK2	1.68625	1.37375	2.06985	5.84e-07
MUTYH	1.94474	1.4978	2.52503	5.97e-07
MED8	2.21254	1.61982	3.02215	5.99e-07
KIF18A	1.64882	1.35478	2.00667	6.04e-07
ENO1	1.55271	1.30588	1.8462	6.32e-07
PPAT	1.89535	1.47313	2.43857	6.6e-07
CCT4	1.99076	1.51705	2.61239	6.84e-07
BTF3L4	2.01131	1.52329	2.65568	8.3e-07
ADAMTS5	1.79948	1.42382	2.27424	8.76e-07
MCM10	1.57194	1.31213	1.88319	9.24e-07
PGAM5	2.12547	1.5727	2.87251	9.27e-07
CHORDC1	1.88694	1.46414	2.43183	9.31e-07
PFKFB4	1.39429	1.22055	1.59276	9.82e-07
ZBTB8OS	2.16924	1.58828	2.96272	1.12e-06
PBK	1.38556	1.21492	1.58017	1.15e-06
ERCC6L	1.84789	1.44139	2.36902	1.27e-06
SLC29A3	1.89279	1.46207	2.4504	1.28e-06
G6PD	1.29746	1.16762	1.44173	1.29e-06
SSB	1.93024	1.47887	2.51938	1.3e-06
CCT2	1.8967	1.46339	2.45831	1.32e-06
GTPBP4	1.84254	1.4383	2.36039	1.32e-06
CPSF3	2.24895	1.61881	3.12438	1.35e-06
ITGB1BP1	1.87239	1.45163	2.41511	1.37e-06
CEP55	1.43279	1.23807	1.65812	1.4e-06
RBM45	2.6985	1.80181	4.04146	1.46e-06
ABCF2	2.02323	1.51881	2.69517	1.46e-06
GNL2	2.06989	1.53948	2.78303	1.46e-06
COMMD3	2.21913	1.60436	3.06946	1.46e-06
WDR12	2.07644	1.54156	2.79691	1.53e-06
AMD1	1.79179	1.41208	2.27359	1.59e-06
E2F5	1.64429	1.34154	2.01537	1.67e-06
ATIC	1.8306	1.42888	2.34525	1.72e-06
CREG2	5.19932	2.64583	10.2172	1.73e-06
NOP58	1.97705	1.49495	2.61461	1.76e-06
DBF4	1.88065	1.4514	2.43686	1.77e-06
RBM28	2.36634	1.66024	3.37274	1.9e-06
CHODL	1.4129	1.22542	1.62906	1.95e-06
KIF2C	1.38678	1.21175	1.58709	2.03e-06
SFPQ	1.89624	1.45574	2.47002	2.09e-06
SPC25	1.51309	1.27509	1.79552	2.11e-06
TIGD4	5.32337	2.66745	10.6237	2.11e-06
FARSB	2.09168	1.54145	2.83832	2.15e-06
ANKRD13B	1.68851	1.35934	2.09739	2.19e-06
WDR75	2.0356	1.51666	2.73211	2.2e-06
NKAIN1	2.92928	1.87683	4.5719	2.22e-06
PHOSPHO2	1.99651	1.49927	2.65866	2.23e-06
GPR156	22.7986	6.23728	83.3337	2.27e-06
AKNAD1	74.0714	12.3874	442.914	2.38e-06
EIF3M	2.14346	1.56156	2.9422	2.38e-06
NAE1	2.08188	1.53419	2.8251	2.5e-06
RAN	1.75983	1.39007	2.22793	2.64e-06
ADSL	1.83913	1.42615	2.3717	2.66e-06
GINS1	1.46287	1.24781	1.71501	2.75e-06
MTMR2	1.69188	1.3576	2.10847	2.84e-06
GTF2H1	2.08887	1.53448	2.84353	2.85e-06
RAD54B	2.55223	1.72271	3.78119	2.98e-06
PRR11	1.45969	1.24525	1.71107	3.08e-06
GRPEL2	2.12189	1.54689	2.91061	3.08e-06
CCT5	1.6753	1.34871	2.08097	3.1e-06
CCDC137	1.73801	1.3777	2.19256	3.12e-06
BEND3	1.88513	1.44394	2.46112	3.15e-06
RAMP3	0.70546	0.608817	0.817443	3.46e-06
GTDC1	2.45144	1.67865	3.57999	3.47e-06
WDR77	1.97952	1.48243	2.6433	3.69e-06
CYP26B1	1.39065	1.20937	1.59911	3.7e-06
E2F6	1.94061	1.46544	2.56986	3.71e-06
BRIX1	1.82937	1.41599	2.36344	3.81e-06
ANAPC7	2.07511	1.52204	2.82913	3.91e-06
CPSF6	1.89571	1.44455	2.48777	3.98e-06
CDC20	1.27564	1.15023	1.41472	4.01e-06
ZCRB1	2.09919	1.5306	2.879	4.2e-06
ZMYM4	1.78745	1.39535	2.28973	4.29e-06
KIF18B	1.44419	1.2347	1.68922	4.3e-06
TXNL4A	1.89569	1.44317	2.4901	4.3e-06
DLGAP5	1.41472	1.21968	1.64094	4.56e-06
FAM136A	1.86354	1.42802	2.43189	4.58e-06
RHEB	1.98741	1.48154	2.66601	4.59e-06
SLC1A5	1.28624	1.15495	1.43245	4.59e-06
FAM72A	2.61043	1.73085	3.937	4.72e-06
EIF2B5	2.29132	1.60586	3.26935	4.84e-06
B4GALT2	1.90602	1.445	2.51412	4.98e-06
NAP1L1	1.5588	1.28797	1.8866	5.15e-06
NR0B1	1.35959	1.19134	1.55161	5.18e-06
PRKRA	1.98283	1.47695	2.66198	5.24e-06
QRFP	4.19496	2.26236	7.77848	5.33e-06
VPS35	1.80106	1.39747	2.3212	5.49e-06
CCNB1	1.38205	1.20202	1.58904	5.52e-06
GPRC5D	2.22764	1.57683	3.14707	5.54e-06
BUB1	1.45061	1.23554	1.70312	5.54e-06
DEPDC1	1.47666	1.2481	1.74707	5.54e-06
DPH2	1.78022	1.38745	2.28419	5.77e-06
RALA	1.90946	1.44334	2.52611	5.9e-06
CLCN2	1.74453	1.37087	2.22006	6.04e-06
CAD	1.62692	1.31757	2.00891	6.1e-06
ACP1	1.99836	1.48027	2.69778	6.14e-06
NEIL3	1.55384	1.28356	1.88103	6.17e-06
KCMF1	2.39995	1.64192	3.50792	6.17e-06
RP9P	1.59822	1.30397	1.95887	6.29e-06
PRPF19	2.17173	1.55061	3.04165	6.42e-06
PFN2	1.27646	1.148	1.41929	6.47e-06
DR1	1.72349	1.36032	2.18362	6.52e-06
SAP30	1.62603	1.31599	2.0091	6.67e-06
CDCA2	1.54138	1.27668	1.86096	6.77e-06
TUBG1	1.60767	1.30737	1.97694	6.78e-06
CSNK2A2	2.0522	1.50053	2.80669	6.78e-06
UQCRH	1.70317	1.35035	2.14816	6.92e-06
RTN3	1.80334	1.39448	2.33209	6.97e-06
ANLN	1.371	1.19469	1.57333	7.03e-06
RGS20	2.54894	1.69386	3.83568	7.21e-06
ELOVL1	1.77672	1.38201	2.28416	7.32e-06
KIF20A	1.3939	1.20546	1.61181	7.41e-06
TMEM69	1.8864	1.4291	2.49004	7.44e-06
AACS	1.65155	1.32582	2.05729	7.6e-06
THAP2	2.51861	1.68044	3.77483	7.67e-06
RANBP1	1.70174	1.34809	2.14817	7.72e-06
CENPE	1.59136	1.29823	1.95066	7.72e-06
IER3IP1	2.06463	1.50214	2.83774	7.92e-06
BZW2	1.62757	1.31416	2.01573	8.07e-06
PDE6A	13.3501	4.27556	41.6846	8.16e-06
EXTL2	1.7394	1.36361	2.21877	8.3e-06
TREM1	1.43358	1.22313	1.68025	8.73e-06
GDI2	2.10873	1.5175	2.9303	8.81e-06
PSMD1	2.12813	1.52485	2.97009	8.97e-06
PSMA1	2.1801	1.54546	3.07534	9e-06
TRNP1	1.21938	1.11713	1.33099	9.06e-06
SLC7A11	1.35298	1.1839	1.54622	9.06e-06
PRELID2	1.91524	1.43718	2.55233	9.19e-06
SLC16A3	1.28459	1.15001	1.43492	9.2e-06
AGAP3	1.88597	1.42429	2.4973	9.47e-06
HCCS	1.98752	1.46596	2.69464	9.73e-06
PARD3	1.75605	1.36823	2.25378	9.76e-06
EPO	1.2189	1.11648	1.33071	9.84e-06
RNF2	1.71309	1.34932	2.17493	9.87e-06
FAM72B	2.27595	1.58017	3.27811	9.98e-06
KTI12	2.05245	1.49161	2.82416	1.01e-05
RPGRIP1L	2.64516	1.71727	4.07442	1.02e-05
BCAT1	1.42404	1.21692	1.66641	1.04e-05
UBE2E1	1.81404	1.39193	2.36415	1.05e-05
C1orf52	1.92398	1.43809	2.57404	1.05e-05
PLOD2	1.43735	1.22309	1.68913	1.06e-05
TRIM28	1.64594	1.31833	2.05496	1.08e-05
UBTD2	1.87411	1.41648	2.47957	1.09e-05
GPSM2	1.62232	1.30742	2.01307	1.11e-05
TTK	1.43958	1.22344	1.6939	1.14e-05
ZNF544	1.81522	1.3909	2.36899	1.14e-05
DDX1	1.9981	1.4667	2.72205	1.14e-05
TOE1	1.96016	1.45113	2.64774	1.15e-05
POF1B	1.29117	1.15182	1.44737	1.16e-05
MAST2	1.70058	1.34126	2.15618	1.16e-05
BICD1	1.9659	1.45319	2.65949	1.16e-05
CKS2	1.43995	1.2232	1.69511	1.18e-05
NRBP1	1.8654	1.41099	2.46615	1.2e-05
LRRC41	1.90897	1.42848	2.55107	1.24e-05
FZD7	1.395	1.20149	1.61969	1.25e-05
CLEC3B	0.730681	0.634713	0.841158	1.26e-05
WDHD1	1.63467	1.31099	2.03826	1.27e-05
MAD2L1	1.48083	1.2414	1.76644	1.28e-05
VRK2	1.68707	1.33367	2.1341	1.3e-05
CHAC2	1.84594	1.40105	2.43209	1.32e-05
MAPKAPK5	2.23956	1.55809	3.2191	1.33e-05
RBM17	1.78453	1.3749	2.3162	1.34e-05
SKA1	1.36992	1.18887	1.57854	1.35e-05
TEX15	2.23831	1.55624	3.21932	1.39e-05
CENPH	1.59153	1.29046	1.96285	1.4e-05
ZNF131	1.90749	1.42512	2.55313	1.41e-05
THOC5	1.8145	1.38657	2.37449	1.41e-05
ZNHIT6	1.90108	1.42244	2.54078	1.42e-05
RPAP3	2.06741	1.48932	2.86989	1.42e-05
SPDYA	3.82135	2.08505	7.00351	1.44e-05
NPM1	1.68489	1.33087	2.13308	1.46e-05
ZNF488	4.10705	2.16776	7.78125	1.47e-05
SEC61A1	1.79483	1.37756	2.33849	1.47e-05
CDH10	1.51424	1.25505	1.82695	1.48e-05
FBXO30	1.85479	1.40229	2.4533	1.49e-05
NCBP2	1.82851	1.39117	2.40332	1.51e-05
SLC39A10	1.51037	1.25294	1.82068	1.52e-05
GAS2L3	1.50815	1.2519	1.81684	1.53e-05
GEMIN8	1.94695	1.43916	2.63391	1.55e-05
MPZL1	1.5462	1.2688	1.88425	1.56e-05
CFL1	1.87625	1.41017	2.49638	1.57e-05
GNG5	1.80178	1.37917	2.35391	1.58e-05
TRMT6	1.77112	1.36589	2.29658	1.62e-05
IQGAP3	1.42367	1.21248	1.67164	1.62e-05
TPRKB	1.89466	1.41686	2.53358	1.63e-05
TM2D1	1.92861	1.42985	2.60133	1.69e-05
WDR53	2.01112	1.46235	2.76584	1.73e-05
LTV1	1.75865	1.35941	2.27516	1.73e-05
NPC1	1.57889	1.28194	1.94464	1.74e-05
PIGU	1.59316	1.2882	1.9703	1.74e-05
EZH2	1.47937	1.23708	1.76911	1.78e-05
MYCN	1.32253	1.164	1.50266	1.78e-05
SMYD5	1.75673	1.35758	2.27324	1.83e-05
MARCKSL1	1.33335	1.16893	1.52091	1.83e-05
CCT7	1.93482	1.43003	2.61781	1.88e-05
ANP32B	1.73704	1.34873	2.23714	1.89e-05
TMEM126A	2.09756	1.49317	2.94657	1.94e-05
GAGE2A	1.1941	1.10073	1.29539	1.95e-05
GPN1	1.91215	1.41997	2.57492	1.96e-05
IMPDH1	1.34966	1.17598	1.54898	1.99e-05
GLMN	1.87747	1.40557	2.50779	2e-05
NCL	1.88881	1.40989	2.5304	2.02e-05
FABP6	1.3647	1.18287	1.57448	2.03e-05
PARD6B	1.566	1.27411	1.92475	2.03e-05
TFAP4	1.99379	1.45143	2.73882	2.05e-05
IKBIP	1.60178	1.28946	1.98976	2.07e-05
FANCL	1.80889	1.37687	2.37646	2.07e-05
ESCO2	1.7645	1.35842	2.29197	2.09e-05
HSPA14	1.76437	1.35828	2.29188	2.1e-05
SNRPD1	1.63443	1.30336	2.0496	2.1e-05
GTF3C2	1.76408	1.35785	2.29182	2.13e-05
PRKCD	1.47416	1.23253	1.76316	2.15e-05
YTHDF2	2.07015	1.47952	2.89656	2.18e-05
CCDC138	1.91288	1.4178	2.58082	2.19e-05
HMBS	1.88726	1.40751	2.53053	2.19e-05
ST7L	2.51904	1.64387	3.86013	2.21e-05
PSMC3IP	1.65276	1.31008	2.08507	2.25e-05
MRTO4	1.70756	1.33283	2.18764	2.31e-05
HMMR	1.37244	1.18522	1.58922	2.33e-05
HTRA2	2.07502	1.47938	2.91048	2.35e-05
NRAS	1.60477	1.28881	1.99818	2.36e-05
VPS26A	1.88821	1.40583	2.53612	2.41e-05
WDR35	1.77223	1.3588	2.31145	2.42e-05
WDR92	3.48812	1.95303	6.2298	2.42e-05
BCORL1	1.54017	1.26035	1.88212	2.42e-05
RBM19	2.17056	1.51468	3.11046	2.42e-05
STK32C	1.65861	1.31114	2.09816	2.46e-05
S100A9	1.16741	1.0864	1.25446	2.46e-05
LMO4	1.5499	1.26416	1.90023	2.5e-05
SLC41A3	1.79827	1.36876	2.36256	2.51e-05
RNF220	2.01114	1.45301	2.78366	2.52e-05
HSPD1	1.79805	1.3685	2.36242	2.53e-05
ITGB3BP	1.72123	1.33678	2.21624	2.55e-05
RRM2	1.3375	1.16809	1.53148	2.57e-05
CUL2	1.82663	1.37968	2.41837	2.58e-05
PNO1	1.87454	1.39866	2.51234	2.61e-05
GPD2	1.63986	1.30216	2.06515	2.62e-05
HAVCR1	1.34041	1.1692	1.53668	2.64e-05
SSBP1	2.04376	1.46429	2.85255	2.65e-05
ASF1A	1.65693	1.30916	2.0971	2.66e-05
CCDC58	1.8454	1.38642	2.45633	2.68e-05
PCBP2	1.90969	1.41182	2.58315	2.7e-05
CCDC77	1.82966	1.37991	2.42601	2.7e-05
NDC80	1.40748	1.19967	1.65128	2.75e-05
SSRP1	1.7544	1.34894	2.28174	2.76e-05
FTSJ1	1.75747	1.34992	2.28805	2.8e-05
DPH3	1.95416	1.42824	2.67373	2.81e-05
DHX34	1.70809	1.32904	2.19524	2.89e-05
COPS8	2.08591	1.47752	2.94481	2.93e-05
CHEK1	1.5357	1.25567	1.87819	2.96e-05
ADAM9	1.37046	1.18197	1.58902	2.99e-05
RNF7	1.98919	1.43992	2.74799	3.03e-05
RSPO4	2.0875	1.47717	2.95001	3.03e-05
ACYP1	1.65333	1.3053	2.09415	3.06e-05
BTBD10	1.72644	1.33537	2.23202	3.09e-05
RPF2	1.80696	1.36795	2.38686	3.1e-05
HDAC1	1.67762	1.31512	2.14004	3.11e-05
SMOX	1.32554	1.16089	1.51354	3.12e-05
FAM72D	2.06793	1.46853	2.91199	3.18e-05
RHEBL1	1.77752	1.35536	2.33116	3.21e-05
ZNF239	1.43236	1.20913	1.6968	3.23e-05
UBE2D2	2.00381	1.44381	2.78101	3.23e-05
DCTN2	1.78443	1.35799	2.34478	3.24e-05
HARBI1	2.27988	1.54567	3.36286	3.24e-05
NUP205	1.60123	1.28238	1.99935	3.25e-05
TMEM115	2.17497	1.50749	3.138	3.26e-05
ATP1B3	1.38324	1.18686	1.6121	3.28e-05
NAP1L4	1.9452	1.42095	2.66286	3.29e-05
PSMD9	2.07524	1.46992	2.92984	3.34e-05
GAN	3.1009	1.81617	5.29441	3.38e-05
TARDBP	2.23268	1.52732	3.26379	3.38e-05
NCAPG	1.36823	1.17971	1.58688	3.4e-05
SLC37A3	1.73067	1.33526	2.24317	3.4e-05
OTUB1	1.93284	1.41512	2.63995	3.43e-05
MRPL3	1.85949	1.38656	2.49373	3.43e-05
ZNF248	1.9429	1.41884	2.66051	3.45e-05
RPL23AP7	1.85488	1.38459	2.48492	3.46e-05
RAB42	1.47306	1.2263	1.76946	3.46e-05
RRP12	1.60485	1.28291	2.00757	3.46e-05
TTC27	1.90169	1.40231	2.5789	3.54e-05
MBOAT7	1.70923	1.32571	2.2037	3.55e-05
FUNDC2	1.66478	1.30742	2.11983	3.56e-05
PPIH	1.66117	1.30579	2.11326	3.59e-05
YKT6	1.67056	1.30958	2.13105	3.61e-05
DSCC1	1.56491	1.26525	1.93555	3.64e-05
TYW3	1.8033	1.363	2.38585	3.66e-05
FIBP	1.96554	1.42604	2.70915	3.66e-05
ZNF408	1.94874	1.41953	2.67525	3.68e-05
NUP107	1.68745	1.31616	2.16349	3.68e-05
TPX2	1.31095	1.15274	1.49088	3.69e-05
IPO7	1.6365	1.29507	2.06794	3.69e-05
EIF1AD	2.2575	1.53324	3.32388	3.71e-05
MTHFD1L	1.51555	1.24366	1.84689	3.76e-05
SPPL3	1.83966	1.3767	2.45832	3.77e-05
TRAPPC4	1.71691	1.32762	2.22035	3.79e-05
CDK4	1.44857	1.21437	1.72793	3.81e-05
FEZ2	1.60289	1.28053	2.0064	3.82e-05
UBXN2A	1.85053	1.38058	2.48046	3.83e-05
FAM118B	1.92382	1.40879	2.62714	3.86e-05
GRSF1	1.86525	1.38596	2.51029	3.89e-05
SGTB	1.87211	1.38851	2.52414	3.91e-05
SASS6	1.6503	1.29968	2.09552	3.94e-05
ERI3	1.84878	1.37923	2.47818	3.94e-05
NUF2	1.35382	1.17173	1.5642	3.95e-05
PPIA	1.90658	1.40141	2.59387	3.98e-05
MYCBP	1.75887	1.34339	2.30285	4.01e-05
AKIRIN1	1.66259	1.3044	2.11915	4.02e-05
CENPL	1.56079	1.26192	1.93044	4.04e-05
HJURP	1.37018	1.17888	1.59254	4.05e-05
DTYMK	1.5665	1.26427	1.94098	4.06e-05
C18orf21	1.93504	1.41146	2.65285	4.12e-05
EFNA3	1.43442	1.20708	1.70459	4.17e-05
CIAO1	2.05476	1.45571	2.90034	4.22e-05
TSG101	2.02018	1.44221	2.82976	4.32e-05
ATG9A	2.00129	1.43512	2.79082	4.33e-05
RACGAP1	1.41329	1.19723	1.66834	4.38e-05
WDR43	1.79995	1.35777	2.38613	4.38e-05
SERF1B	3.38375	1.88539	6.07289	4.41e-05
MELK	1.34629	1.16725	1.5528	4.43e-05
LCLAT1	1.74189	1.33428	2.274	4.5e-05
SNX17	2.04969	1.45174	2.89391	4.54e-05
YIPF1	2.1019	1.47029	3.00485	4.62e-05
NAT10	1.89756	1.39416	2.58272	4.65e-05
WDR55	1.99764	1.43169	2.7873	4.67e-05
PTPMT1	1.95236	1.41475	2.69426	4.68e-05
CCDC34	1.42707	1.20249	1.69358	4.69e-05
TMEM185B	1.59169	1.27214	1.99152	4.8e-05
WASF1	1.47146	1.22135	1.77279	4.83e-05
CD58	1.5033	1.23493	1.82998	4.84e-05
REXO4	1.77006	1.34389	2.33138	4.84e-05
DNTTIP2	1.96468	1.41832	2.72152	4.87e-05
STAM	1.7004	1.31606	2.19697	4.89e-05
CRIPT	1.90823	1.3969	2.60673	4.9e-05
TXLNA	1.78445	1.34912	2.36023	4.93e-05
NUP37	1.70242	1.31668	2.20117	4.94e-05
ZC3HC1	2.11385	1.47255	3.03444	4.95e-05
PHC2	1.74446	1.33327	2.28248	4.97e-05
MYBL2	1.25331	1.12376	1.39778	4.99e-05
MRPS23	1.71315	1.32067	2.22226	5.01e-05
BMI1	1.63043	1.28722	2.06516	5.04e-05
TMEM39B	1.95745	1.41455	2.70869	5.06e-05
HOXD10	1.62906	1.28652	2.0628	5.08e-05
FHL3	1.50356	1.23432	1.83152	5.1e-05
ING5	2.06467	1.45381	2.93219	5.11e-05
STK25	1.93192	1.4047	2.65701	5.12e-05
DENR	1.78615	1.34896	2.36502	5.12e-05
HAT1	1.78814	1.34951	2.36934	5.18e-05
TUBA1C	1.43747	1.20582	1.71363	5.18e-05
KCNQ3	2.46387	1.59128	3.81494	5.29e-05
PDCD2	1.88185	1.38485	2.55722	5.33e-05
SSR3	1.85448	1.37429	2.50246	5.36e-05
STX3	1.40142	1.18967	1.65086	5.39e-05
MRPL53	1.80622	1.35552	2.40678	5.42e-05
CDC6	1.35141	1.16758	1.56417	5.42e-05
MRPL9	1.60393	1.27493	2.01782	5.49e-05
BBS7	1.76933	1.34085	2.33473	5.5e-05
MASTL	1.60493	1.27527	2.0198	5.51e-05
SMARCAL1	1.82111	1.36081	2.43711	5.52e-05
CDCA3	1.42124	1.19801	1.68606	5.52e-05
POLR2H	1.68507	1.30739	2.17186	5.58e-05
AUP1	2.11311	1.46834	3.04101	5.62e-05
MCM6	1.37715	1.17846	1.60934	5.68e-05
EXO1	1.43491	1.2034	1.71096	5.76e-05
DYNLL1	1.83481	1.36467	2.46693	5.86e-05
EBNA1BP2	1.74315	1.32917	2.28607	5.9e-05
CDC25A	1.42815	1.2001	1.69953	5.95e-05
EXOSC3	1.84526	1.36825	2.48856	5.95e-05
NIF3L1	1.87771	1.38037	2.55425	5.99e-05
RIMS3	1.75853	1.33474	2.31687	6.01e-05
ATG3	1.97493	1.41604	2.7544	6.09e-05
NGLY1	2.08261	1.45488	2.98118	6.11e-05
DHX37	1.76419	1.33647	2.3288	6.14e-05
TXNDC12	1.85019	1.36928	2.49999	6.16e-05
MAFG	1.49525	1.22811	1.8205	6.17e-05
RPF1	1.82849	1.36089	2.45677	6.21e-05
KPNA4	1.80387	1.3515	2.40767	6.21e-05
VPS37C	1.7249	1.32089	2.25248	6.23e-05
MED17	1.92681	1.39766	2.65629	6.23e-05
EIF2B2	1.9844	1.41851	2.77604	6.31e-05
MRPL17	1.71478	1.31668	2.23325	6.31e-05
CALU	1.46612	1.21547	1.76845	6.34e-05
ZFP41	1.69508	1.3086	2.19569	6.41e-05
GLRX3	1.76295	1.33503	2.32802	6.42e-05
CAND1	1.67237	1.29941	2.15237	6.49e-05
GAD1	1.65907	1.29411	2.12696	6.5e-05
TSEN34	1.85298	1.3687	2.50861	6.59e-05
PRKAG1	2.05595	1.44283	2.92961	6.64e-05
STIP1	1.63124	1.28261	2.07462	6.64e-05
ECT2	1.33819	1.15968	1.54417	6.66e-05
PSME3	1.69178	1.30651	2.19065	6.67e-05
ANXA10	0.823166	0.748064	0.905807	6.7e-05
LYPLA2	1.8399	1.36329	2.48313	6.72e-05
RABGGTB	1.74867	1.3284	2.30192	6.76e-05
GRIN2D	1.68678	1.3042	2.1816	6.79e-05
RPUSD4	1.79329	1.34538	2.39033	6.8e-05
FAM83D	1.34357	1.16182	1.55375	6.82e-05
MAPK7	1.67536	1.29949	2.15994	6.86e-05
THUMPD3	2.02909	1.43216	2.8748	6.87e-05
FTCD	0.860423	0.799033	0.92653	6.88e-05
ARMC10	1.99758	1.42073	2.80864	6.9e-05
UBE2F	2.15496	1.47643	3.14534	6.91e-05
PTTG1	1.29649	1.14083	1.47339	6.92e-05
EIF3B	1.57801	1.26042	1.97563	6.93e-05
GPRIN1	1.47475	1.21759	1.78622	7.08e-05
CSTF2	1.50806	1.23144	1.84681	7.08e-05
ARMC9	1.78621	1.34162	2.37812	7.12e-05
RAB10	1.56209	1.25352	1.94663	7.12e-05
RPE	1.7986	1.34615	2.40313	7.17e-05
PRMT3	1.64648	1.28715	2.10612	7.2e-05
IQCC	1.72419	1.3173	2.25677	7.29e-05
METTL6	2.06489	1.44298	2.95483	7.32e-05
KDELR1	1.76814	1.33405	2.34348	7.33e-05
UBE2L3	1.82914	1.35688	2.46577	7.41e-05
EEF1E1	1.51752	1.23462	1.86526	7.43e-05
STMN1	1.3441	1.16112	1.55593	7.48e-05
ATP2C1	1.69922	1.30682	2.20946	7.58e-05
POLR3G	1.88	1.37517	2.57016	7.6e-05
TRNAU1AP	1.81842	1.35204	2.44568	7.66e-05
DUSP18	2.00452	1.41999	2.82966	7.7e-05
FOXK2	1.77019	1.33349	2.34991	7.78e-05
CAPN10	2.05397	1.43677	2.9363	7.9e-05
NADSYN1	1.78887	1.3402	2.38777	7.9e-05
C11orf49	1.53174	1.23941	1.89301	7.93e-05
PLEKHA8	1.96538	1.40507	2.74913	7.94e-05
TMEM106C	1.41135	1.18922	1.67498	8.04e-05
SPAST	1.75261	1.32597	2.31654	8.07e-05
POLQ	1.67007	1.29417	2.15516	8.08e-05
PDCD10	1.71627	1.31194	2.2452	8.12e-05
TIMM9	1.84933	1.36208	2.51088	8.13e-05
CENPO	1.50754	1.22913	1.84903	8.14e-05
TMEM120B	2.09611	1.45057	3.02895	8.14e-05
RNF19B	1.51668	1.23271	1.86607	8.22e-05
SMARCD1	1.60508	1.26829	2.03131	8.22e-05
POLA2	1.55067	1.2465	1.92907	8.22e-05
CCT6A	1.66449	1.2916	2.14503	8.24e-05
ASB3	3.14599	1.77804	5.56637	8.26e-05
CCDC86	1.60724	1.269	2.03564	8.29e-05
PUS1	1.71945	1.31263	2.25235	8.32e-05
TTLL1	1.66967	1.29336	2.15547	8.35e-05
TPD52L2	1.66125	1.28997	2.13938	8.39e-05
TMEM138	1.91764	1.38624	2.65273	8.4e-05
XRCC5	1.76783	1.33073	2.34849	8.43e-05
SNHG3	1.40894	1.18756	1.67158	8.46e-05
METTL1	1.63549	1.2797	2.09019	8.48e-05
EFTUD2	1.65877	1.2888	2.13494	8.48e-05
SNHG4	1.60314	1.26694	2.02857	8.48e-05
PAIP1	1.72468	1.31421	2.26335	8.48e-05
STARD3NL	1.56928	1.25327	1.96496	8.57e-05
FAM161A	1.78226	1.33565	2.3782	8.62e-05
TSEN2	1.96975	1.40372	2.76402	8.79e-05
ALDOA	1.33213	1.15426	1.5374	8.79e-05
SAAL1	1.73917	1.31864	2.29381	8.91e-05
GPATCH4	1.57624	1.25516	1.97946	9.02e-05
KIF2A	1.56458	1.25038	1.95772	9.09e-05
RRAGC	1.62489	1.27416	2.07216	9.12e-05
GPN2	1.83934	1.35534	2.49618	9.17e-05
COMMD8	1.57173	1.25304	1.97148	9.19e-05
CCAR1	1.72483	1.31237	2.26692	9.25e-05
ACTR6	1.74739	1.32083	2.31171	9.28e-05
BIRC5	1.26898	1.12608	1.43001	9.31e-05
SLC38A1	1.25547	1.12009	1.40722	9.31e-05
YWHAQ	1.52347	1.2333	1.88191	9.42e-05
SOX11	3.28284	1.80757	5.96215	9.45e-05
TXNDC9	1.78838	1.33573	2.39444	9.46e-05
PSMD6	2.20872	1.4835	3.28847	9.53e-05
HNRNPR	1.64019	1.27925	2.10299	9.54e-05
SNAPC2	1.82485	1.349	2.46855	9.54e-05
DKC1	1.57417	1.25332	1.97715	9.56e-05
SUB1	1.55172	1.24438	1.93497	9.57e-05
RCC1	1.58017	1.25567	1.98852	9.57e-05
PRR13	1.77804	1.33143	2.37447	9.64e-05
GTSE1	1.35978	1.16514	1.58695	9.66e-05
CFHR4	0.853229	0.787792	0.924101	9.67e-05
CDC123	1.68386	1.29571	2.18829	9.71e-05
MED10	1.57686	1.25399	1.98285	9.77e-05
ZWINT	1.3297	1.15213	1.53465	9.77e-05
GIT1	1.60561	1.26529	2.03746	9.78e-05
PUS7	1.58528	1.25728	1.99886	9.79e-05
CMTM1	2.27937	1.50584	3.45024	9.81e-05
PMS1	1.93006	1.38636	2.687	9.82e-05
ZCCHC17	1.74149	1.31728	2.30231	9.83e-05
SERBP1	1.89269	1.37279	2.60948	9.88e-05
TMEM213	94.4529	9.55425	933.756	9.99e-05
SPA17	1.61695	1.26926	2.05988	0.000100181
EIF1B	1.85721	1.35953	2.53709	0.000100346
KIF11	1.3699	1.16899	1.60534	0.00010043
ZC3HAV1	1.85652	1.35924	2.53573	0.000100475
NUP85	1.63225	1.27504	2.08953	0.000101016
GALNS	1.57735	1.25354	1.9848	0.000101271
PRAF2	1.53129	1.23521	1.89833	0.000101552
PLXNA1	1.41602	1.18812	1.68763	0.000102239
NASP	1.52949	1.23431	1.89527	0.000102656
SF3A3	1.77603	1.32915	2.37317	0.000102742
CCDC24	1.44654	1.20065	1.74279	0.000102899
PSMB2	1.73538	1.31388	2.29209	0.000103223
GMPS	1.58187	1.25498	1.99392	0.000103227
PTPN12	1.51497	1.22836	1.86845	0.000103496
SET	1.68447	1.29459	2.19178	0.000103525
CAPZA1	1.65739	1.28415	2.13911	0.000103978
EFCAB7	1.9259	1.38318	2.68157	0.000104156
LYAR	1.64115	1.27785	2.10774	0.000104248
QSER1	1.69061	1.29666	2.20426	0.000104784
KIF23	1.38496	1.1748	1.63272	0.00010509
PES1	1.62341	1.27073	2.07399	0.000105701
HEATR6	1.65008	1.28096	2.12556	0.000105935
PCNP	1.72847	1.31052	2.27972	0.00010678
TRIM44	1.70887	1.30303	2.2411	0.000107362
CLEC5A	1.6875	1.29492	2.19911	0.000107539
EIF4E	2.03868	1.42166	2.9235	0.000107555
NEDD1	1.61271	1.26613	2.05418	0.000108225
PAK1IP1	1.64322	1.27784	2.11309	0.000108532
CC2D1B	1.83905	1.35058	2.50417	0.000109725
DUSP11	1.8285	1.34672	2.48263	0.000109855
ZNF691	1.75516	1.31967	2.33435	0.00011046
AP4M1	1.65422	1.28168	2.13505	0.000110508
FKBP1A	1.67731	1.29043	2.18018	0.000110726
KIF4A	1.29644	1.13643	1.47898	0.000112111
MAP3K9	1.75875	1.3206	2.34228	0.00011236
TBL1XR1	1.69505	1.29671	2.21574	0.000112906
EIF2S3	1.59517	1.2585	2.02192	0.00011298
TRDMT1	2.58587	1.59639	4.18867	0.000113068
SOX12	1.38435	1.17355	1.63302	0.000113988
ASB1	1.66477	1.28505	2.15669	0.000114004
CSNK1D	1.71685	1.30444	2.25965	0.00011522
CKAP5	1.57938	1.25198	1.99239	0.000115243
HK2	1.25406	1.11772	1.40703	0.000115689
RBM14	1.91655	1.37682	2.66785	0.00011578
CEP164	1.80091	1.33531	2.42886	0.000115898
ZC3H15	1.78877	1.33083	2.40429	0.000116127
SPATS2	1.5237	1.22995	1.88761	0.000116151
TPI1	1.62716	1.27016	2.08449	0.000117015
BCL10	1.65232	1.27973	2.13338	0.000117243
PPHLN1	1.94371	1.386	2.72583	0.00011725
EMG1	1.68564	1.29203	2.19916	0.000118938
RNH1	1.87413	1.3609	2.58091	0.000119403
PPME1	1.68843	1.29298	2.20482	0.000119479
VPS33A	1.97211	1.39519	2.7876	0.000120033
GAPDH	1.51821	1.22722	1.87819	0.000120068
MSH2	1.53669	1.23449	1.91287	0.000120295
POMGNT1	1.76102	1.31968	2.34997	0.000120866
HDGF	1.75365	1.3169	2.33524	0.000121191
FAF1	1.83506	1.34648	2.50093	0.000121337
FBXO5	1.49071	1.21607	1.82736	0.000121548
CCDC88A	1.50733	1.22269	1.85823	0.000121632
SRGAP2	1.63598	1.27261	2.1031	0.000122477
AP1S3	1.7431	1.31272	2.31457	0.000122673
PDCL3	1.6719	1.28614	2.17336	0.000122925
NSUN4	1.87599	1.36064	2.58654	0.00012343
EGLN3	1.27572	1.12653	1.44467	0.000124271
UPF3B	1.53874	1.23465	1.91774	0.000124915
KCNJ14	2.25904	1.4897	3.42572	0.000124971
CDCA5	1.31683	1.14405	1.51569	0.000125378
FXR1	1.80401	1.33441	2.43887	0.000125447
CCDC134	1.68434	1.29029	2.19874	0.000125936
USP39	1.80464	1.33444	2.44052	0.000126428
CCNA2	1.26331	1.12092	1.42379	0.000127742
SLC25A39	1.67953	1.28812	2.18986	0.000128017
ARMC3	4.60518	2.10716	10.0645	0.000128958
MRPS30	1.95853	1.38808	2.76342	0.000129816
ESPL1	1.40147	1.17895	1.66598	0.000130163
DNAJC6	1.44472	1.19649	1.74444	0.000130775
NCAPH	1.37645	1.16846	1.62147	0.000132061
ZNF207	1.77343	1.322	2.37902	0.000132175
GTF2H3	1.63786	1.27167	2.1095	0.000132748
RAET1L	3.54401	1.85045	6.78753	0.000135538
AGBL5	1.55048	1.23771	1.94228	0.000136071
RDM1	1.56793	1.24437	1.97562	0.000136776
PDCD6	1.77385	1.32117	2.38164	0.000137431
GSR	1.43321	1.19111	1.72453	0.000137643
C4orf47	1.83791	1.34373	2.51383	0.000139552
C2orf68	1.76971	1.31928	2.37393	0.000139592
TIPRL	1.738	1.30774	2.30982	0.00013965
ZNF174	1.97949	1.39295	2.81301	0.000139851
NOP56	1.50103	1.21761	1.85043	0.00014233
RCOR2	1.45637	1.19988	1.76768	0.000142628
TMEM67	1.77962	1.32223	2.39522	0.000143077
SUPT7L	1.84843	1.34647	2.53754	0.00014464
ATP13A2	1.49501	1.21496	1.8396	0.000144758
ANGPT2	1.40634	1.17952	1.67678	0.000144791
NIP7	1.74779	1.31039	2.33118	0.000144994
PA2G4	1.76208	1.31555	2.36019	0.000145129
YTHDF1	1.8648	1.35204	2.57203	0.000145595
NDUFAF2	1.65165	1.27477	2.13995	0.000146456
DNAJC1	1.73427	1.30506	2.30465	0.000147521
CACYBP	1.54031	1.2322	1.92547	0.00014849
CAP1	1.70551	1.29437	2.24723	0.000148615
C5orf34	1.62726	1.26527	2.09282	0.000148988
PPP1CB	1.6929	1.2894	2.22267	0.000150846
TAF9	1.64661	1.27203	2.1315	0.000152419
MPHOSPH6	1.74136	1.30673	2.32056	0.000153078
ARF4	1.63015	1.26578	2.09941	0.000153118
HMGA1	1.31376	1.14062	1.51318	0.000153832
METTL5	1.80573	1.32938	2.45277	0.000155517
PIAS2	2.06881	1.41931	3.01553	0.000155952
TMEM201	1.60856	1.25725	2.05803	0.000156267
SNX7	1.31986	1.143	1.52408	0.000156282
TOMM40L	1.54632	1.23342	1.93858	0.000157649
CENPI	1.53295	1.22823	1.91327	0.000158097
EXT2	1.73231	1.30241	2.3041	0.0001597
LRPPRC	1.69514	1.2886	2.22995	0.000161742
PARD6G	1.68478	1.2848	2.20927	0.000161794
UBTF	1.90337	1.36235	2.65924	0.000161816
POLR3A	1.85554	1.34571	2.55851	0.000162272
FAM98A	1.86598	1.34924	2.58063	0.000162855
ACACA	1.51708	1.22152	1.88416	0.000163339
HDAC5	1.71236	1.2946	2.26493	0.000163615
DNAJC10	1.51745	1.22152	1.88507	0.000164655
CDC42	1.76577	1.31362	2.37354	0.000164906
LCAT	0.838542	0.765121	0.919009	0.00016553
PRPF18	1.92664	1.36908	2.71126	0.000168433
ETV4	1.18758	1.08584	1.29886	0.000168596
POGK	1.46837	1.20199	1.7938	0.000169049
SERF1A	12.8302	3.39364	48.5066	0.000169391
UBE2E3	1.64243	1.26809	2.12726	0.000170109
ARHGAP11A	1.42199	1.18352	1.7085	0.000170569
HSD17B12	1.56144	1.2377	1.96985	0.000170683
CNOT6	1.58376	1.24611	2.01291	0.00017096
DAGLA	1.392	1.17146	1.65405	0.000171187
EXTL3	1.51087	1.21829	1.87371	0.000171328
XPOT	1.46382	1.19994	1.78572	0.000171788
TRAPPC3	1.94798	1.37539	2.75893	0.000173434
HOXD9	1.33147	1.1466	1.54615	0.000174247
AMIGO1	1.61116	1.25594	2.06685	0.000174603
RFT1	1.99614	1.39117	2.86418	0.000175363
GRK6	1.7289	1.29882	2.30139	0.000175757
UBE2R2	2.01257	1.39635	2.90072	0.000176815
MTX2	1.7196	1.29524	2.28298	0.000177442
RNF145	1.42594	1.18445	1.71667	0.000178271
STC2	1.29082	1.12949	1.47519	0.000178569
RNASEH1	1.7804	1.3167	2.4074	0.000178791
C11orf16	12.6742	3.35593	47.866	0.000179877
ETNK1	1.63292	1.26333	2.11063	0.000180213
WAC	1.65193	1.2701	2.14856	0.000182004
KATNA1	1.73257	1.29925	2.31041	0.000182064
QRSL1	1.86852	1.34673	2.59248	0.000182835
SNX5	1.74389	1.3031	2.33377	0.000183406
RAP1A	1.87015	1.34719	2.5961	0.000183409
PPCS	1.90962	1.36057	2.68023	0.000183908
KCTD6	1.50416	1.21433	1.86317	0.000185415
RAD1	1.67932	1.27939	2.20426	0.000187473
COMMD9	1.5856	1.24457	2.02008	0.000190962
DNASE1L3	0.845964	0.774778	0.92369	0.000191542
METTL2A	1.80162	1.32221	2.45485	0.00019194
PTMA	1.63044	1.26098	2.10816	0.000192512
RAC1	1.62479	1.25872	2.09731	0.000194114
EIF2S2	1.69428	1.28392	2.23578	0.000194392
PSMD13	1.81141	1.32519	2.47601	0.000194831
DOCK7	1.57218	1.23914	1.99472	0.000195003
MAN1B1	1.71487	1.29121	2.27754	0.000195062
PABPC4	1.62189	1.25751	2.09187	0.000195444
CCDC50	1.66481	1.27313	2.17698	0.000195722
UAP1L1	1.28297	1.12529	1.46273	0.00019582
ABCF3	2.00033	1.38848	2.8818	0.000197751
TARBP2	1.68261	1.2793	2.21306	0.000197893
APEX2	1.67033	1.27477	2.18862	0.000198739
GATC	2.01195	1.39208	2.90782	0.000198933
HSF2	1.58338	1.24288	2.01716	0.000199191
CDC42EP2	1.477	1.2026	1.81401	0.000199818
CENPK	1.4718	1.20058	1.80429	0.00020001
UNC50	1.86299	1.34175	2.58672	0.00020282
LZIC	1.67404	1.27555	2.19702	0.000203548
B3GNTL1	1.56485	1.23545	1.98208	0.000204587
DEPDC1B	1.30169	1.13257	1.49606	0.000204745
BMS1	1.833	1.33099	2.52433	0.000206375
SEC13	1.78956	1.31602	2.4335	0.000206388
ELOVL3	1.48227	1.20406	1.82477	0.000206582
ILKAP	1.88169	1.34744	2.62777	0.00020718
ACTG1	1.54679	1.22844	1.94764	0.00020735
SAC3D1	1.47646	1.20169	1.81405	0.000208275
AGTRAP	1.48033	1.20315	1.82138	0.00020864
OPTN	1.59737	1.24709	2.04605	0.000208732
DPY30	1.84828	1.33568	2.5576	0.00021014
YWHAB	1.7346	1.29616	2.32135	0.000211494
ATG5	1.77444	1.30996	2.40361	0.000212548
DLAT	1.44986	1.19109	1.76484	0.000212768
FUCA2	1.55933	1.23244	1.97293	0.000214627
RAD51AP1	1.34729	1.15053	1.5777	0.000214865
FAM181B	4.70234	2.07135	10.6752	0.00021492
CKLF	1.46189	1.19551	1.78762	0.000215716
RAB32	1.44434	1.18871	1.75495	0.000216135
RNF34	1.64405	1.26329	2.13957	0.000216623
AHSA1	1.74407	1.29886	2.34188	0.000216623
CDT1	1.28407	1.12471	1.46601	0.000216982
DNAJC8	1.71461	1.28831	2.28198	0.000218237
EED	1.71962	1.28994	2.29243	0.000219368
XPR1	1.46395	1.19572	1.79235	0.00022339
RFC4	1.37949	1.16286	1.63649	0.000223424
LIPT1	1.96622	1.3731	2.81554	0.000223524
LHX4	1.94071	1.36471	2.75982	0.000223589
MPV17	1.47904	1.20142	1.82082	0.000224235
PRRT3	1.8366	1.32973	2.53668	0.000224651
FZD3	2.01809	1.38972	2.93056	0.000225068
PPP1CC	1.65101	1.26491	2.15497	0.00022515
CALCR	1.63884	1.26049	2.13076	0.000225527
SLC11A1	1.45374	1.19154	1.77364	0.000227056
ACSL3	1.47457	1.19941	1.81285	0.00022823
PLCB3	1.67293	1.27237	2.19961	0.000228812
AP4B1	1.91945	1.35692	2.71518	0.000228845
IPO13	1.76676	1.30528	2.39142	0.000228896
REEP4	1.46409	1.19532	1.79331	0.000229589
HS2ST1	1.61828	1.25253	2.09084	0.000230958
SRM	1.49185	1.20559	1.84607	0.000233196
CKAP2L	1.36544	1.15666	1.61191	0.000234264
TMCC1	1.40693	1.17292	1.68763	0.000234736
ZDHHC18	1.67976	1.27409	2.2146	0.000235543
KLHL23	1.40272	1.17118	1.68002	0.000236216
MRPL47	1.72094	1.2885	2.29853	0.000236325
NUP93	1.62147	1.25316	2.09802	0.000236414
PTDSS2	1.51888	1.21541	1.89813	0.000237506
DBF4B	1.68946	1.27722	2.23476	0.000238429
PPIL1	1.58005	1.2379	2.01678	0.00023885
ERI1	1.57331	1.2354	2.00364	0.000239143
PDAP1	1.81064	1.319	2.48554	0.000239864
DNAJB6	1.81114	1.31915	2.48663	0.00024
RAD54L	1.35407	1.15178	1.59189	0.000240971
JMJD6	1.62455	1.25377	2.10498	0.000241694
SNORD46	1.44703	1.18773	1.76295	0.000244941
LSM12	1.67593	1.27162	2.20879	0.000246485
RIBC2	1.37183	1.15843	1.62454	0.000247587
IMMP1L	2.04985	1.3962	3.00952	0.000248884
MARCKS	1.34297	1.14689	1.57258	0.000250389
GTF3C3	1.75613	1.29893	2.37425	0.000252444
ATP6V1F	1.56327	1.23049	1.98606	0.000253967
LLPH	1.94144	1.36047	2.77052	0.000255586
NPEPPS	1.48303	1.20061	1.83188	0.000255922
RFPL4B	1.30395	1.131	1.50334	0.000256551
ERGIC3	1.76333	1.30085	2.39023	0.000257527
HAUS6	1.59543	1.2417	2.04994	0.000259575
CDCA4	1.44056	1.18429	1.75227	0.000259789
ROR1	1.49232	1.20381	1.84998	0.000260062
HECTD3	1.69574	1.27717	2.25149	0.000260749
SAMD12	1.63038	1.25412	2.11951	0.000260755
RPL17	1.53987	1.22131	1.9415	0.000261568
ARL8B	1.75023	1.29584	2.36394	0.000262407
SLC22A15	1.32647	1.13974	1.5438	0.000262694
FBXL2	1.81213	1.31663	2.49409	0.000264462
STARD3	1.75668	1.29781	2.37781	0.000264751
BUB1B	1.34334	1.14628	1.57427	0.000265535
MEMO1	2.28933	1.46679	3.57312	0.00026583
VTA1	1.71076	1.28174	2.28336	0.000267359
SH3GL1	1.68276	1.27196	2.22624	0.000267816
TRPC1	1.48175	1.19932	1.8307	0.000267957
TRAIP	1.44993	1.18729	1.77069	0.000268871
ANAPC1	1.90305	1.34613	2.69038	0.000269891
DZIP1L	1.52585	1.21548	1.91549	0.000270829
DDX55	1.69205	1.2749	2.24569	0.000271005
SLC22A1	0.897314	0.846467	0.951215	0.000272223
TAF1B	1.65854	1.26293	2.17808	0.000273755
HDAC11	1.44493	1.18502	1.76185	0.000274922
CCDC127	1.80217	1.31208	2.47531	0.000275482
NUP43	1.61763	1.24825	2.09633	0.000276336
TRMU	1.59445	1.23997	2.05028	0.000276342
CCNF	1.40282	1.16889	1.68358	0.000276422
FLVCR1	1.45569	1.18898	1.78222	0.000276582
UBAP2	1.60903	1.24502	2.07946	0.000278339
ZNF282	1.70416	1.27831	2.27188	0.000279423
NOL11	1.6863	1.272	2.23556	0.000280819
MFN1	1.66544	1.26461	2.19332	0.000282161
ETF1	1.81903	1.31694	2.51255	0.000282802
SUPT4H1	1.74943	1.29341	2.36623	0.00028381
PTP4A2	1.64344	1.25674	2.14913	0.00028398
BRCA1	1.49327	1.20243	1.85445	0.000285773
CAPRIN1	1.59148	1.23816	2.04563	0.000285813
FADD	1.53471	1.21756	1.93446	0.00028712
SAMD1	1.58757	1.23665	2.03808	0.000287274
KLC2	1.53841	1.21877	1.9419	0.00028922
TSEN15	1.63861	1.25458	2.14021	0.000289517
RRP7A	1.49866	1.20417	1.86518	0.000289711
GOLT1B	1.66234	1.26265	2.18855	0.000292277
RIT1	1.52958	1.2153	1.92514	0.00029283
PHB	1.66428	1.26325	2.19263	0.00029325
RPN1	1.86593	1.33125	2.61535	0.000293617
LMNB2	1.38649	1.16168	1.6548	0.000294217
GTF3C6	1.49796	1.20359	1.86433	0.000294665
TIGD6	2.27289	1.45713	3.54535	0.000295022
PFDN4	1.53313	1.21634	1.93242	0.000296464
PSMD7	1.71663	1.28101	2.30038	0.000296662
RNF25	1.95085	1.35833	2.80184	0.000296785
NUDCD1	1.53104	1.21555	1.92842	0.000296982
IPMK	1.63038	1.25088	2.125	0.000299384
ZNF485	1.78255	1.30305	2.43851	0.000299523
GYG1	1.56286	1.22684	1.99092	0.000300082
MOGS	1.82786	1.31797	2.53502	0.000300874
NCAPG2	1.41264	1.17133	1.70367	0.00030088
SMUG1	1.7926	1.30626	2.46	0.000300964
RAB11FIP5	1.39164	1.16327	1.66484	0.000301929
CISD1	1.68748	1.27054	2.24124	0.000301987
DVL3	1.52654	1.21353	1.92028	0.000302648
BAMBI	1.18992	1.0828	1.30764	0.00030302
CCDC110	2.04188	1.38622	3.00766	0.000303048
EME1	1.4483	1.18454	1.7708	0.000304982
TXNL1	1.94338	1.35484	2.78758	0.000306328
IL12A	2.07841	1.39696	3.09227	0.000307242
YEATS2	1.53463	1.21599	1.93678	0.00030991
TROAP	1.29407	1.12491	1.48868	0.000310148
KRT17	1.21456	1.09281	1.34988	0.000310186
NME6	1.76387	1.29577	2.40106	0.000310207
TMEM164	1.46385	1.18995	1.8008	0.000311735
MRPS5	1.95853	1.35891	2.82273	0.000312757
SRPRB	1.76387	1.29549	2.40161	0.0003133
FBXL7	1.39045	1.16225	1.66346	0.000313557
CXXC1	1.70498	1.27554	2.279	0.000313724
DNA2	1.5673	1.22744	2.00125	0.000314235
DCLRE1B	1.60982	1.24239	2.08591	0.000315933
PPP2R5B	1.69373	1.27146	2.25622	0.000316424
FHDC1	1.52437	1.2118	1.91756	0.000317229
COG4	1.74582	1.289	2.36453	0.000317997
KPNB1	1.54272	1.21837	1.95342	0.000318145
IFT172	1.60177	1.23932	2.07021	0.000319178
CA9	1.13181	1.058	1.21076	0.000319996
FANCF	1.65469	1.2577	2.17699	0.000320538
KIFC1	1.26277	1.11203	1.43396	0.000321879
SRI	1.40559	1.16758	1.69212	0.000322283
MTRF1L	2.01513	1.37546	2.95229	0.000323121
MKI67	1.30023	1.12681	1.50033	0.000324796
JRKL	1.52567	1.21175	1.92091	0.000325541
PIGF	1.87278	1.33002	2.63704	0.00032652
YME1L1	1.62525	1.24695	2.11832	0.000327502
CDX2	1.6246	1.2466	2.11723	0.000329247
UBE2C	1.22708	1.0974	1.3721	0.0003297
COPS7B	1.70087	1.27267	2.27313	0.000331368
SPP1	1.09315	1.04126	1.14762	0.000331525
CASKIN1	2.34639	1.47275	3.73829	0.000331858
HPDL	1.44855	1.18275	1.77408	0.000339963
SRD5A3	1.56003	1.22315	1.98971	0.000339992
COMMD2	1.60703	1.2397	2.0832	0.000340056
MGMT	0.690403	0.56374	0.845525	0.000340212
DNM1L	1.59844	1.23667	2.06605	0.000340432
SHCBP1	1.3591	1.14907	1.60752	0.000340573
PLEKHM2	1.6131	1.24169	2.09562	0.000341959
GPATCH3	1.70851	1.27432	2.29064	0.000343133
RBL1	1.48666	1.19648	1.84721	0.00034483
THOC7	1.7938	1.30254	2.47034	0.00034522
YDJC	1.55455	1.22073	1.97966	0.000347453
STXBP5	1.54706	1.21805	1.96494	0.000347714
UBE2M	1.59949	1.23647	2.0691	0.000348869
NOC2L	1.61288	1.241	2.0962	0.000350849
DYNLT1	1.61812	1.24277	2.10683	0.00035148
FTSJ3	1.66865	1.26011	2.20965	0.000352066
UBE2J2	1.79664	1.30281	2.47764	0.000352732
CPS1	0.910584	0.864964	0.958611	0.000354484
C4orf46	1.56331	1.22337	1.99772	0.00035499
EFNA5	1.30847	1.12893	1.51657	0.000356316
ACD	1.59008	1.23256	2.05131	0.000358361
ACTL6A	1.47379	1.19105	1.82366	0.000358804
CANT1	1.57088	1.22576	2.01318	0.000359426
FOXM1	1.26677	1.11237	1.4426	0.000362873
PTGFRN	1.33592	1.13927	1.56651	0.000364119
AP2B1	1.54506	1.21636	1.9626	0.000364156
MTBP	1.89808	1.33435	2.69996	0.000364896
FANCB	1.96799	1.35625	2.85567	0.000364962
MPZL2	1.34002	1.14075	1.57411	0.000366527
CCDC97	1.5762	1.22712	2.02458	0.000367543
BRAP	2.04331	1.37907	3.02747	0.000367694
C1orf216	1.52354	1.20849	1.92071	0.000367794
PHF21A	1.54187	1.21499	1.9567	0.000368161
P2RY6	1.39453	1.16132	1.67458	0.000368491
AURKB	1.2673	1.1124	1.44378	0.00036901
SLC4A1AP	1.87601	1.32681	2.65255	0.000370769
USP1	1.43759	1.17718	1.7556	0.000371209
CDCA7L	1.33606	1.139	1.56721	0.000372989
GNAI3	1.78836	1.2983	2.46341	0.000374137
CEP135	1.79545	1.30057	2.47865	0.000374657
TMEM41B	1.75072	1.2859	2.38357	0.000374883
TMEM165	1.47778	1.1916	1.83267	0.000376159
MITD1	1.69233	1.26635	2.26158	0.00037634
TMEM50A	1.69122	1.2657	2.25979	0.000380295
CNPY4	1.54706	1.21609	1.9681	0.000381022
VPS72	1.49689	1.19822	1.87	0.000381484
C1orf159	1.75103	1.2854	2.38532	0.000382563
NR6A1	1.55111	1.21741	1.97627	0.000382797
ADA	1.44874	1.18071	1.77762	0.000383118
POLR3F	1.73653	1.28049	2.355	0.000384363
YIPF5	1.73337	1.27933	2.34854	0.000385841
NFXL1	1.47408	1.18967	1.82649	0.0003883
POLD1	1.46161	1.1851	1.80263	0.000389303
ASNSD1	1.91771	1.33809	2.7484	0.00039101
RRP9	1.62685	1.24317	2.12893	0.000391039
NEK2	1.27431	1.11445	1.4571	0.000393496
MBOAT4	1.31968	1.13192	1.53859	0.000396375
ACRV1	3.70059	1.794	7.63344	0.000397055
ADH4	0.91867	0.876544	0.962821	0.000397212
UBLCP1	1.66518	1.25571	2.20818	0.000398315
WDR4	1.54518	1.21446	1.96598	0.000398423
CENPP	2.03226	1.37236	3.00946	0.000399945
UBAC1	1.82796	1.30893	2.55281	0.000400475
CNTNAP1	1.36885	1.15037	1.62882	0.000401831
DEAF1	1.59908	1.23295	2.07393	0.000402472
ARF5	1.69705	1.26604	2.27481	0.000403296
ANKLE2	1.64387	1.24817	2.16501	0.00040361
NLE1	1.55156	1.21638	1.9791	0.000404113
GGCT	1.62333	1.24115	2.12319	0.000404225
FABP5	1.31772	1.13081	1.53552	0.000407616
CDKN3	1.25445	1.10625	1.4225	0.000409149
CCT3	1.51248	1.20236	1.90258	0.000409241
KCNJ11	1.35226	1.1438	1.5987	0.000411116
RTKN2	1.75655	1.28502	2.4011	0.000411787
MND1	1.38536	1.15607	1.66011	0.000413924
SMG5	1.47198	1.18755	1.82454	0.000417051
CENPF	1.28601	1.11828	1.4789	0.00041904
UBE2Z	1.55541	1.21691	1.98808	0.000419158
BRMS1L	1.82777	1.3073	2.55545	0.000420166
NCAPD2	1.35571	1.14476	1.60552	0.000420655
RSU1	1.60858	1.23505	2.09509	0.000422148
SLC39A13	1.68802	1.26171	2.25836	0.000423108
NT5C	1.41653	1.16706	1.71933	0.000426687
ZBTB17	1.78177	1.292	2.45719	0.000427918
HOMER1	1.41094	1.16492	1.70891	0.000429179
RAD51C	1.57995	1.22481	2.03806	0.000429894
ARPC2	1.63876	1.24464	2.15767	0.000432815
DDX10	1.73187	1.27541	2.35169	0.000434018
CTSA	1.4645	1.1841	1.8113	0.000434222
HINFP	1.96286	1.348	2.85819	0.000435692
PKIB	1.22408	1.09364	1.37007	0.000436357
PRIM1	1.36596	1.14805	1.62523	0.000436464
MAP4K2	1.60147	1.23176	2.08214	0.000437352
C17orf58	1.53893	1.21019	1.95697	0.000438133
POLR3D	1.50705	1.199	1.89423	0.000438751
COPZ1	1.79623	1.29583	2.48986	0.00043901
AFM	0.900649	0.849607	0.954757	0.0004392
YARS2	1.74474	1.27911	2.37987	0.000441167
COASY	1.66295	1.25218	2.20848	0.000442131
NME7	1.62152	1.23828	2.12336	0.000442283
CCDC59	1.81891	1.30278	2.53951	0.000442495
GOSR2	1.73336	1.27522	2.3561	0.000444119
SLC9A3R1	1.47885	1.18877	1.83972	0.000444534
FUBP1	1.49373	1.194	1.8687	0.000445422
SLC25A24	1.32201	1.13127	1.5449	0.000445553
TOMM5	1.6424	1.24503	2.16659	0.000446888
FHOD3	1.35487	1.14342	1.60544	0.000451476
SPP2	0.902942	0.852874	0.95595	0.000451921
N4BP3	1.67387	1.25519	2.2322	0.000452225
MFSD5	1.60304	1.23147	2.08674	0.000452403
RAB7A	1.79751	1.29514	2.49476	0.000454325
ABCC5	1.59567	1.22886	2.07198	0.000454397
LAPTM4B	1.23591	1.09787	1.39132	0.000456502
ORMDL1	1.85131	1.31187	2.61256	0.000457228
SNRNP40	1.60445	1.23164	2.0901	0.000457996
ASNS	1.24373	1.10088	1.40511	0.000458423
CLTA	1.60888	1.23311	2.09916	0.000458458
ST6GALNAC4	1.36046	1.14521	1.61617	0.000460261
CLP1	1.88783	1.32296	2.6939	0.000460552
USP48	1.70887	1.26609	2.3065	0.000461926
EIF3CL	2.966	1.61348	5.45229	0.000465192
PJA1	1.46847	1.18414	1.82107	0.000466602
ANP32E	1.49149	1.19223	1.86586	0.000467343
ANAPC5	1.78958	1.29167	2.47941	0.000467886
CHCHD3	1.60759	1.23198	2.09772	0.00047136
LRCH3	1.77535	1.28669	2.44959	0.00047471
CDC7	1.35095	1.1412	1.59924	0.000475264
PARS2	1.69684	1.2613	2.28277	0.000476057
LRP12	1.47799	1.18707	1.84019	0.000476906
B4GALT6	1.51847	1.20119	1.91954	0.000477828
PDRG1	1.5414	1.20911	1.96502	0.000478198
CENPM	1.25463	1.10466	1.42497	0.000478676
PRPF38A	1.63409	1.24044	2.15266	0.000479148
CECR7	1.46238	1.18141	1.81017	0.000480502
MFF	1.63082	1.23927	2.14609	0.000480684
ZNF792	1.56184	1.2159	2.00621	0.00048271
EPS8L2	1.54386	1.20974	1.97026	0.000482769
PSMD2	1.5849	1.22371	2.0527	0.000483266
SLC35E4	1.58201	1.22272	2.04686	0.000483338
PTBP2	1.59444	1.22688	2.07213	0.000484387
MAP3K7	1.59748	1.22787	2.07833	0.00048483
HACE1	1.72739	1.27062	2.34834	0.000485666
DMWD	1.51697	1.20032	1.91715	0.000485771
ENTPD2	1.33312	1.13419	1.56694	0.000488301
GLP1R	1.4403	1.17318	1.76824	0.000490356
ANO10	1.48357	1.18844	1.852	0.000491392
AMZ2	1.61767	1.23424	2.12021	0.00049266
IGF2BP3	1.27034	1.11037	1.45335	0.000492951
SSX2IP	1.33367	1.13411	1.56833	0.00049809
SRP72	1.64403	1.24267	2.17502	0.000498788
LIMS1	1.47726	1.1859	1.8402	0.000499278
YWHAH	1.52608	1.20287	1.93614	0.000499312
DRG1	1.66241	1.24867	2.21323	0.000499763
TOPBP1	1.43509	1.17095	1.75882	0.000500411
POLR2G	1.71318	1.26512	2.31992	0.000500957
SLC30A6	1.6636	1.24893	2.21595	0.000502114
SLC25A19	1.53194	1.20459	1.94824	0.000505901
MCM2	1.25855	1.10556	1.43271	0.000505995
CTDP1	1.87147	1.31451	2.6644	0.000506611
PGD	1.36527	1.1455	1.6272	0.000507178
MBD2	1.71051	1.26382	2.31509	0.00050859
FOXK1	1.50319	1.19454	1.89161	0.000509284
UHRF1	1.28309	1.11483	1.47676	0.000509958
GTPBP2	1.43292	1.16982	1.75518	0.000510128
CBFB	1.50978	1.19675	1.90469	0.000510784
ZFP64	1.76687	1.28155	2.43597	0.000512814
DTD1	1.36316	1.1444	1.62374	0.000517982
TUBA4A	1.30718	1.12355	1.52081	0.00052385
BBS12	1.81472	1.29583	2.5414	0.000524124
THAP11	1.67547	1.25132	2.2434	0.000529466
ZNF746	1.53612	1.20498	1.95826	0.000529931
PHKA2	1.52045	1.19953	1.92724	0.000532262
NBAS	1.71243	1.26302	2.32177	0.000533452
SH3GLB1	1.55699	1.21187	2.00039	0.00053435
AGPS	1.52841	1.2021	1.9433	0.000535859
E2F8	1.35733	1.1417	1.6137	0.000537789
LECT2	0.90089	0.849184	0.955745	0.000538369
RELT	1.64213	1.23984	2.17495	0.00054138
DLGAP4	1.57657	1.21812	2.0405	0.000541757
SF3B4	1.44762	1.17383	1.78526	0.000543475
THEM4	1.51608	1.19753	1.91936	0.000544437
RBM22	1.87087	1.31154	2.66874	0.000547357
TACC3	1.31576	1.12612	1.53733	0.00054859
MED22	1.55208	1.20949	1.9917	0.000550888
ANKRD52	1.4551	1.17608	1.80033	0.000554236
B3GALNT1	1.40773	1.15934	1.70933	0.000555045
DLGAP3	2.06346	1.36754	3.11352	0.000557909
GNA12	1.46378	1.17892	1.81748	0.00055937
EIF2B3	1.75459	1.27489	2.41478	0.000559832
RPP30	1.82751	1.29751	2.57402	0.000559946
HADHA	1.81015	1.29215	2.53581	0.000560192
ZMYM1	1.57867	1.21781	2.04646	0.000564519
STX1A	1.46547	1.17924	1.82118	0.000566914
PON1	0.883013	0.822702	0.947746	0.000567233
GLDN	1.23561	1.09553	1.39361	0.000568895
POU2F1	1.75333	1.27391	2.41317	0.000570209
NHP2	1.58763	1.22041	2.06535	0.000573089
EXOSC2	1.67398	1.24857	2.24434	0.000573297
TOP2A	1.20177	1.08241	1.33429	0.000573925
UBA2	1.51638	1.19642	1.9219	0.000575022
DDX11	1.44633	1.17228	1.78443	0.000575336
BFSP1	1.71709	1.26208	2.33614	0.000577938
FCGBP	1.24872	1.10035	1.4171	0.000578231
CYB5RL	1.83402	1.29834	2.59072	0.000578676
ZMYND19	1.63197	1.23468	2.15712	0.000579621
CYP7A1	0.888104	0.830051	0.950218	0.000580757
LCORL	1.6986	1.25598	2.2972	0.000582355
SAMD10	1.57779	1.21671	2.04602	0.000583203
ISY1	1.6796	1.2498	2.2572	0.000584669
HEATR3	1.74603	1.27059	2.39937	0.000588958
TBX19	1.6847	1.25068	2.26933	0.000599944
SAE1	1.48192	1.18368	1.8553	0.000601958
EWSR1	1.76818	1.27673	2.4488	0.000602879
CAMSAP1	1.61371	1.22766	2.12117	0.000603125
RPS8	1.46485	1.17774	1.82196	0.00060426
LRRC61	1.43068	1.16584	1.75569	0.000605694
YEATS4	1.51402	1.19446	1.91908	0.000605815
INCENP	1.39751	1.15416	1.69217	0.000606425
CHRAC1	1.60049	1.22318	2.09419	0.000606838
PHLDA2	1.20488	1.08307	1.3404	0.000609618
SAP130	1.58226	1.21698	2.05719	0.000612025
TET1	1.7639	1.27485	2.44057	0.000613224
POLR1A	1.69215	1.25225	2.28659	0.000616188
PYCR1	1.17178	1.07013	1.28308	0.000617058
RBM12	1.56365	1.21048	2.01985	0.000620658
ADM	1.23963	1.09608	1.40197	0.00062392
R3HDM1	1.65084	1.23863	2.20024	0.000626175
CIT	1.51826	1.19511	1.92881	0.00062721
ACTR5	1.55818	1.20837	2.00925	0.000628342
ARPC1A	1.60449	1.2235	2.10412	0.000629916
PLAC1	2.1084	1.37464	3.23383	0.000630942
DEGS1	1.41973	1.16121	1.7358	0.000632272
CYB5R3	1.50643	1.19092	1.90551	0.000632716
NCKAP1	1.48798	1.18459	1.86906	0.000635362
REEP3	1.62257	1.22913	2.14196	0.00063545
CHPF2	1.56924	1.21162	2.03243	0.000638701
RIC8A	1.71857	1.25944	2.34508	0.000639075
PRIM2	1.55312	1.20621	1.9998	0.000641079
MED7	1.79679	1.28342	2.51549	0.000641323
CARS2	1.65351	1.23876	2.20711	0.000642188
FAM104A	1.59883	1.22109	2.09342	0.000643819
MED6	1.76733	1.27427	2.45117	0.000644272
DCTN5	1.6094	1.22441	2.11543	0.000646296
TRIM59	1.67288	1.24472	2.24833	0.000646692
KIF15	1.35326	1.13734	1.61018	0.000647143
IGSF3	1.24319	1.097	1.40886	0.000648779
POLR2D	1.78523	1.27949	2.49087	0.000649188
ABI2	1.58732	1.21708	2.0702	0.000650329
PLCB1	1.35838	1.13908	1.61989	0.000650616
AFF3	1.34881	1.13558	1.60209	0.000654378
UQCRHL	1.6673	1.24258	2.23719	0.000654875
CIAPIN1	1.62907	1.23031	2.15707	0.00065682
GEMIN6	1.74243	1.26596	2.39823	0.00065705
WDR3	1.55328	1.20554	2.00133	0.000660401
RAET1E	3.11551	1.61963	5.99299	0.000662575
AAMP	1.77408	1.2753	2.46794	0.000664416
MAPT	1.43285	1.16478	1.7626	0.000665787
HM13	1.61436	1.22517	2.1272	0.000666981
CDK2	1.39523	1.15168	1.6903	0.000667135
SNRPA	1.53426	1.1989	1.96344	0.000670251
PSMB5	1.75913	1.27023	2.4362	0.000674488
GLTP	1.66472	1.24087	2.23335	0.000675258
MTPAP	1.84098	1.29487	2.61743	0.000675722
REXO2	1.63084	1.23005	2.16223	0.00067681
S100A10	1.257	1.10166	1.43424	0.000677378
PM20D2	1.35713	1.13794	1.61854	0.000679532
LYRM2	1.70942	1.25437	2.32954	0.000686054
CSE1L	1.56132	1.20719	2.01934	0.000687228
PAFAH1B2	1.74002	1.26366	2.39594	0.000689307
TMC7	1.54437	1.20155	1.98499	0.00068943
MFAP2	1.28866	1.11309	1.49192	0.000689491
CENPQ	1.40405	1.15413	1.7081	0.000690684
TRPC4AP	1.73457	1.26183	2.38441	0.000692643
TBCB	1.44409	1.16775	1.78581	0.000696263
CDC25C	1.31901	1.12387	1.54803	0.000700146
FANCE	1.39465	1.15053	1.69056	0.000703329
GNGT1	1.59779	1.2183	2.0955	0.000706277
NEK11	1.61458	1.22361	2.13049	0.000708056
TMEM81	1.67902	1.24389	2.26637	0.000709375
ZNF785	1.77173	1.27228	2.46724	0.000711053
TAF12	1.60824	1.2214	2.1176	0.00071282
EIF5A2	1.30207	1.11743	1.51721	0.000716748
SFT2D1	1.49006	1.1826	1.87747	0.000718819
RPRD1A	1.51827	1.19191	1.934	0.000720438
CFHR3	0.878123	0.81437	0.946866	0.00072554
C12orf43	1.97256	1.33009	2.92536	0.00072852
EPDR1	1.27317	1.10672	1.46466	0.00072927
CTSC	1.27186	1.10623	1.46228	0.000729555
ST3GAL2	1.72116	1.25596	2.35866	0.000731382
NCAPD3	1.49902	1.18515	1.89601	0.000732559
OGFOD1	1.70916	1.25206	2.33314	0.000736418
MRPL44	1.85658	1.29617	2.65928	0.000738155
PPP1R8	1.7304	1.25847	2.37931	0.000738474
MAP7D1	1.45112	1.16888	1.80151	0.000740678
POLE4	1.43665	1.16387	1.77335	0.000744818
EIF4E2	1.84035	1.29106	2.62333	0.00074506
S100PBP	1.62103	1.22423	2.14646	0.000745455
SART1	1.83646	1.28979	2.61484	0.000747706
RNFT2	1.51757	1.1908	1.93401	0.000747868
EID3	1.55904	1.20429	2.01828	0.000748506
CDC25B	1.3153	1.12152	1.54257	0.000750905
PHF19	1.38496	1.14597	1.67379	0.000752145
MRPS9	1.86616	1.29788	2.68326	0.00075937
CCDC6	1.53025	1.19457	1.96026	0.000759701
TCN2	1.35487	1.13519	1.61706	0.000766049
DUSP12	1.49611	1.18315	1.89184	0.000766653
CEBPZ	1.66409	1.23688	2.23884	0.000767011
SLC39A6	1.36107	1.13731	1.62884	0.000767854
GSK3A	1.70904	1.25065	2.33546	0.000768917
ATAD3B	1.50837	1.18705	1.91666	0.000771416
E2F4	1.5962	1.21532	2.09643	0.00077379
SPSB2	1.45319	1.16867	1.80698	0.000773833
MYLK2	1.83832	1.28904	2.62166	0.000773995
GEMIN5	1.64588	1.23089	2.20079	0.000775701
C11orf58	1.58254	1.21081	2.06839	0.000778593
UBE2D1	1.56456	1.20506	2.03131	0.000778695
EIF2A	1.58188	1.21039	2.06738	0.000784684
KRI1	1.7384	1.25884	2.40065	0.000785836
XPO1	1.56342	1.20441	2.02944	0.000787115
ME2	1.45123	1.16762	1.80374	0.000788664
ADAT2	1.74579	1.26081	2.41734	0.000791864
HUS1	1.851	1.29173	2.65242	0.000794802
LARP4B	1.57215	1.20692	2.0479	0.000795778
DGKG	1.77538	1.26934	2.48317	0.000798991
CDKL3	3.68198	1.71857	7.88854	0.000799916
PTRH2	1.60051	1.21577	2.10701	0.000800241
CARD10	1.35942	1.13604	1.62671	0.00080054
SMPD4	1.58824	1.21187	2.08149	0.000800708
TOMM22	1.58915	1.21215	2.08341	0.000801006
DDOST	1.52545	1.19169	1.95269	0.000802243
SLC7A8	1.33821	1.12858	1.58678	0.000803678
RAP2A	1.31293	1.11968	1.53955	0.000803954
POLE	1.56265	1.2036	2.02882	0.000804661
XRCC2	1.4134	1.15446	1.73043	0.000805104
SNRPB	1.42434	1.15813	1.75173	0.000806196
RPP38	1.90972	1.308	2.78826	0.000806703
PRKD3	1.56272	1.20352	2.02913	0.000807736
BET1L	1.79806	1.27551	2.53469	0.000810986
PI4KAP2	1.73856	1.25762	2.40342	0.000816103
TULP1	4.93798	1.93839	12.5793	0.00081628
MTA2	1.6686	1.23624	2.25217	0.000820164
AK2	1.71556	1.25052	2.35354	0.000820474
DHRS13	1.38595	1.14474	1.67797	0.000820951
ADAMTS3	1.71014	1.24866	2.34219	0.0008262
STARD7	1.68628	1.24135	2.29069	0.000827948
UTP18	1.5604	1.20209	2.02551	0.000829311
CYTH2	1.48278	1.17697	1.86805	0.000829841
GHRLOS	2.18874	1.38263	3.46483	0.000830541
INTS4	1.7269	1.25345	2.37916	0.000832486
RIOK1	1.49017	1.17931	1.88296	0.000832854
SMAD2	1.78923	1.27191	2.51696	0.000833855
UBE2N	1.68657	1.24118	2.29179	0.000834739
ERP29	1.67999	1.23896	2.27801	0.000840442
PPIE	1.66789	1.23527	2.25203	0.000840486
RECQL4	1.28889	1.11047	1.49598	0.000843116
RTKN	1.46675	1.17134	1.83667	0.000843438
SRPK1	1.47843	1.17517	1.85996	0.000843859
TCP1	1.54155	1.1955	1.98777	0.000848087
TMEM104	1.54898	1.19786	2.00303	0.000848501
FRAS1	1.26748	1.10269	1.45691	0.000851473
MRPS35	1.68922	1.24132	2.29873	0.00085242
SERHL	1.91802	1.30797	2.8126	0.000854483
AGAP1	1.56488	1.20272	2.03609	0.000854947
EPS8L3	1.1792	1.07029	1.29919	0.000856325
PGK1	1.38719	1.14437	1.68153	0.000857478
CHD1L	1.42642	1.15751	1.75779	0.000860962
FEN1	1.32169	1.12167	1.55739	0.000864215
TMCO3	1.28822	1.10987	1.49522	0.000865171
SOHLH2	1.40695	1.15084	1.72005	0.000867315
RAB1B	1.82616	1.28118	2.60295	0.000867984
DCAF16	1.41399	1.15318	1.73378	0.000868236
STX6	1.51573	1.18659	1.93616	0.000869416
IK	1.74773	1.25817	2.42779	0.000870015
EDC3	1.70705	1.24579	2.33908	0.000876519
TCF3	1.45183	1.16553	1.80845	0.000878382
RFX6	1.71625	1.24845	2.35935	0.000879219
DYNC2H1	1.71246	1.24722	2.35124	0.000881673
TESK1	1.58606	1.20852	2.08155	0.000882911
ARL5B	1.41552	1.15335	1.73728	0.000883669
TMEM151B	21.3942	3.51681	130.149	0.000884015
SYNCRIP	1.61974	1.2189	2.15238	0.000885564
CTTN	1.47122	1.17163	1.84742	0.000889292
USP15	1.83504	1.2828	2.62502	0.00088947
TP53I3	1.28384	1.10789	1.48774	0.000892982
PPP1R12C	1.76787	1.26305	2.47446	0.000896302
TFG	1.72751	1.25104	2.38546	0.000899304
METTL8	1.93059	1.30929	2.84671	0.000899911
SLC38A6	1.4724	1.17171	1.85025	0.000901255
LIMS2	0.716035	0.587876	0.872133	0.000901265
ZNF280C	1.72119	1.24883	2.3722	0.000908062
POU3F2	1.93216	1.30928	2.85136	0.000909298
NUP155	1.50881	1.18325	1.92394	0.000910459
DIAPH3	1.38925	1.14394	1.68717	0.00091128
ABHD12	1.52884	1.18954	1.96491	0.000914471
FBXO42	1.80069	1.27186	2.5494	0.000914573
MPP2	1.67811	1.23563	2.27904	0.000917214
SLC39A1	1.43262	1.15828	1.77194	0.000917344
SIAH1	1.89502	1.29831	2.76598	0.000922902
SMNDC1	1.62927	1.22059	2.1748	0.000923876
ZNF215	1.61678	1.21674	2.14835	0.000924488
PLGLA	0.802484	0.704513	0.91408	0.000925465
CSTB	1.45448	1.16527	1.81546	0.000925562
CCNB2	1.24929	1.09507	1.42523	0.000929977
PPP1R14B	1.38735	1.14285	1.68416	0.000933268
CBX8	1.5316	1.18987	1.97148	0.000934496
E2F2	1.4109	1.15066	1.73	0.00093646
CDK7	1.58338	1.20602	2.07881	0.000937708
HDAC4	1.61702	1.21639	2.14961	0.000937872
BAG2	1.41867	1.15317	1.74531	0.000939748
SMAP1	1.59948	1.2109	2.11277	0.000941066
SRXN1	1.30344	1.11395	1.52516	0.000945151
FBXO43	1.59253	1.2086	2.09843	0.000946276
RHOG	1.53548	1.19076	1.97999	0.000946945
IRAK1	1.36867	1.13626	1.64861	0.000948469
FKBP4	1.46508	1.16812	1.83753	0.000951166
VCP	1.78574	1.26608	2.51868	0.000951289
SHISA5	1.63833	1.2224	2.19577	0.000953307
MTIF2	1.85184	1.28478	2.66919	0.000955298
CYB561D1	1.52953	1.18865	1.96817	0.000955357
BHMT	0.901496	0.847695	0.958712	0.0009567
SF3B3	1.57543	1.20298	2.06319	0.000957198
SHQ1	1.70063	1.24095	2.33059	0.000957766
ANKZF1	1.62337	1.21752	2.16452	0.000964053
NRF1	1.84053	1.28122	2.64401	0.000964209
LOX	1.25288	1.09589	1.43237	0.000965434
FPGT	1.71028	1.24353	2.35223	0.000965742
FAM24B	1.41786	1.15229	1.74463	0.00096845
FANCA	1.54448	1.19291	1.99965	0.000971892
BDH1	0.803318	0.705281	0.914983	0.000973998
CHML	1.3308	1.12292	1.57718	0.000974821
PIGS	1.39979	1.14615	1.70955	0.000975873
MAP7D3	1.53219	1.18892	1.97456	0.000976797
S100A11	1.20243	1.0776	1.34172	0.000979659
C3orf33	1.62655	1.21788	2.17235	0.000983658
SLC26A11	1.53685	1.19019	1.98447	0.00098436
KIF5B	1.47218	1.16963	1.85298	0.000984536
CKAP4	1.31917	1.11871	1.55556	0.000988458
CSPG5	1.47463	1.17033	1.85805	0.000988584
DHX57	1.70823	1.24211	2.34928	0.00098938
RBBP4	1.46782	1.16811	1.84442	0.000989599
ERCC3	1.64081	1.22198	2.20318	0.000990524
DDX19A	1.72711	1.24758	2.39096	0.000991328
SENP5	1.7636	1.25818	2.47205	0.000991376
B4GALT4	1.54982	1.19406	2.01158	0.000991505
C6orf120	1.45089	1.16257	1.81073	0.000992837
XPO5	1.49659	1.17709	1.90281	0.000999462
